# Supplementary material for: The environmental impact of multi-specialty robotic-assisted surgery: a waste audit analysis
Source: J Robot Surg. 2025 Mar 11;19(1):113. doi: 10.1007/s11701-025-02278-5 (PMC11897078; doi:10.1007/s11701-025-02278-5)
Supplement: Supplementary file 1 — Supplementary file1 (XLSX 21 KB) [file 11701_2025_2278_MOESM1_ESM.xlsx]

## Sheet: Author Information
Journal of Robotic Surgery
THE ENVIRONMENTAL IMPACT OF MULTI-SPECIALTY ROBOTIC-ASSISTED SURGERY: A WASTE AUDIT ANALYSIS
Gerald Tjahyadi(a,b), Patrick-Julien Treacy(a,c), Kate Alexander(a,c,d), Jacob Bird(a,c,d), Sascha Karunaratne(a,c,d), Scott Leslie(c,d,e), Kate McBride(a,c), Daniel Steffens(a,c,d), Ruban Thanigasalam(c,d,f)
(a) Surgical Outcomes Research Centre (SOuRCe), Royal Prince Alfred Hospital, Sydney, NSW, Australia
(b) Faculty of Medicine and Health, Concord Clinical School, The University of Sydney, Sydney, NSW, Australia
(c) Institute of Academic Surgery (IAS), Royal Prince Alfred Hospital, Sydney, NSW, Australia
(d) Faculty of Medicine and Health, Central Clinical School, The University of Sydney, Sydney, NSW, Australia
(e) Department of Urology, Royal Prince Alfred Hospital, Sydney, NSW, Australia
(f) Department of Urology, Concord Repatriation General Hospital, Sydney, NSW, Australia
Corresponding author: Gerald Tjahyadi Surgical Outcomes Research Center (SOuRCe) Royal Prince Alfred Hospital PO Box M157 Camperdown, Sydney NSW 2050, Australia. E-mail: gtja2217@uni.sydney.edu.au

## Sheet: List of items
Online Resource 1. List of all robotic instruments and consumables included in BEST database
Instrument/Consumable	Weight	Number of Lives/Uses
Atrial Retractor Short Right	0.417	10
Cardiere Forceps	0.407	18
Cobra Grasper	0.408	18
Curved Bipolar Dissector	0.422	14
Debakey Forceps	0.412	10
Fenestrated Bipolar	0.413	14
Large Clip Applier	0.408	100 closures
Large Needle Driver	0.412	15
Large Needle Driver (Additional)	0.412	15
Large Suture Cut Needle Driver	0.41	15
Long Bipolar Grasper	0.417	14
Maryland Bipolar Forceps	0.409	14
Mega Suture Cut Needle Driver	0.407	15
Microbipolar Forceps	0.412	14
Monopolar Scissors (Hot Shears)	0.422	10
Permanent Cautery Spatula	0.403	10
ProGrasp Forceps	0.417	18
Small Clip Applier	0.406	100 closures
Stapler 30 Straight	0.608	50 closures
Stapler 30 Curved	0.613	50 closures
Stapler 45	0.918	1
Tenaculum Forceps	0.408	10
Tip-Up Fenestrated Grasper	0.411	10
Medium/Large Clip Applier	0.404	100 closures
Stapler 60	0.924	1
Vessel Sealer Extend	0.617	1
Sureform Stapler 30 Reload	0.01	1
Sureform Stapler 45 Reload	0.012	1
Sureform Stapler 60 Reload	0.013	1
Instrument Arm Drape	0.36	1
Column Drape	0.069	1
Tip Cover	0.006	1
5mm-8mm Cannula Seal	0.032	1
8mm Bladeless Obturator	0.073	1
12mm-8mm Reducer	0.077	1
12mm EndoWrist Sheath	0.01	1
12mm & Stapler Cannula Seal	0.077	1
																0		0
																0.328738

## Sheet: Number of uses
Online Resource 1. Number of uses of robotic instruments and consumables
Instrument/Consumable	Urology		Cardiothoracic		Gynaecology		Colorectal
	Number of Uses	Weight of waste	Number of Uses	Weight of Waste	Number of Uses	Weight of Waste	Number of Uses	Weight of Waste
Atrial Retractor Short Right	0	0	24	1.0008	25	1.0425	0	0
Cardiere Forceps	2	0.0814	13	0.384389	57	2.04857	28	0.904444
Cobra Grasper	0	0	1	0.0226667	4	0.1632	0	0
Curved Bipolar Dissector	0	0	43	1.32026	0	0	0	0
Debakey Forcers	0	0	25	1.03	0	0	0	0
Fenestrated Bipolar	74	2.6078	96	3.1978	7	0.2891	25	1.0207
Large Clip Applier	2	0.02448	11	0.13464	0	0	0	0
Large Needle Driver	337	12.6072	16	0.563067	48	1.82653	16	0.563067
Large Needle Driver (Additional)	328	12.2776	10	0.3708	23	0.837733	7	0.2472
Large Suture Cut Needle Driver	2	0.0546667	21	0.587667	4	0.136667	0	0
Long Bipolar Grasper	0	0	1	0.0417	9	0.327643	0	0
Maryland Bipolar Forceps	276	10.5989	14	0.560914	91	3.51156	28	0.969914
Mega Suture Cut Needle Driver	0	0	4	0.1221	3	0.108533	0	0
Microbipolar Forceps	8	0.306057	29	1.1948	2	0.0706286	3	0.111829
Monopolar Scissors (Hot Shears)	356	15.0232	60	2.532	104	4.3888	65	2.743
Permanent Cautery Spatula	3	0.1209	112	4.5136	2	0.0806	0	0
ProGrasp Forceps	337	12.2737	3	0.106567	35	1.3483	2	0.0834
Small Clip Applier	1	0.01218	38	0.46284	0	0	0	0
Small Clip Applier (Additional)	0	0	30	0.3654	0	0	0	0
Stapler 30 Straight	0	0	44	1.60512	0	0	0	0
Stapler 30 Curved	0	0	32	1.17696	0	0	0	0
Stapler 45	0	0	28	25.704	0	0	14	12.852
Tenaculum Forceps	0	0	2	0.0816	5	0.204	0	0
Tip-Up Fenestrated Grasper	1	0.0411	47	1.9317	1	0.0411	49	2.0139
Medium/Large Clip Applier	0	0	6	0.0808	0	0	0	0
Stapler 60	0	0	37	34.188	0	0	16	14.784
Vessel Sealer Extend	1	0.617	1	0.617	2	1.234	57	35.169
Sureform Stapler 30 Reload	0	0	250	2.5	0	0	3	0.03
Sureform Stapler 45 Reload	0	0	59	0.708	0	0	24	0.288
Sureform Stapler 60 Reload	0	0	45	0.585	0	0	24	0.312
Instrument Arm Drape	1370	493.2	643	231.48	420	151.2	259	93.24
Column Drape	345	23.805	156	10.764	107	7.383	64	4.416
Tip Cover	398	2.388	142	0.852	106	0.636	79	0.474
5mm-8mm Cannula Seal	1214	38.848	499	15.968	408	13.056	237	7.584
8mm Bladeless Obturator	1	0.073	65	4.745	73	5.329	1	0.073
12mm-8mm Reducer	0	0	82	6.314	0	0	37	2.849
12mm EndoWrist Sheath	0	0	120	1.2	0	0	32	0.32
12mm & Stapler Cannula Seal	0	0	0	0	0	0	37	2.849
